# Supplementary material for: Analysis of Polyphenol Extract from Hazel Leaf and Ameliorative Efficacy and Mechanism against Hyperuricemia Zebrafish Model via Network Pharmacology and Molecular Docking
Source: Molecules. 2024 Jan 8;29(2):317. doi: 10.3390/molecules29020317 (PMC10820926; doi:10.3390/molecules29020317)
Supplement: Supplementary file 1 [file molecules-29-00317-s001.zip]

Archive with 1 entries (1 files):
- molecules-2781628-supplementary.pdf
